# Supplementary material for: Genome-Wide Characterization and Expression Analysis of Soybean TGA Transcription Factors Identified a Novel TGA Gene Involved in Drought and Salt Tolerance
Source: Front Plant Sci. 2019 May 16;10:549. doi: 10.3389/fpls.2019.00549 (PMC6531876; doi:10.3389/fpls.2019.00549)
Supplement: Table S2 — Cis-elements in promoters of GmTGA genes. [file Table_2.xls]

## Sheet: Sheet1
Table S2. cis-elememts in GmTGA promoters
Gene ID	Gene Name	ABRE	ARE	MYB	MYC	MBS	W-Box	WRE	LTRE	DRE	G-Box	GARE	ERE	WUN-motif	TC-rich repeats	STRE	P-Box
Glyma01G084200	GmTGA01	3	0	2	2	0	0	0	0	0	1	0	1	1	0	1	0
Glyma02G097900	GmTGA02	3	1	3	0	2	0	1	0	0	1	0	1	1	0	1	0
Glyma02G176800	GmTGA03	3	1	2	1	0	0	0	0	0	2	0	1	0	1	0	0
Glyma03G127600	GmTGA04	1	1	2	1	0	0	1	0	0	1	1	1	0	1	1	1
Glyma03G128200	GmTGA05	3	1	1	2	0	1	0	1	0	1	0	0	1	0	0	0
Glyma03G142400	GmTGA06	3	1	2	2	1	0	1	0	0	2	0	1	0	0	0	0
Glyma04G254800	GmTGA07	0	1	3	0	1	0	0	0	0	0	1	1	0	1	0	0
Glyma05G182500	GmTGA08	3	1	3	0	1	1	1	0	0	2	0	1	0	0	1
Glyma06G107300	GmTGA09	3	1	2	1	0	0	0	0	0	2	1	1	0	1	1
Glyma08G140100	GmTGA10	3	1	2	1	0	1	1	0	0	2	0	1	0	1	0	1
Glyma10G092100	GmTGA11	4	1	3	1	0	1	0	0	0	2	0	0	1	0	1
Glyma10G276100	GmTGA12	0	1	3	1	1	1	0	0	0	0	0	1	1	0	0	0
Glyma10G296200	GmTGA13	0	1	3	2	1	1	1	0	0	0	0	0	1	1	1	1
Glyma11G183700	GmTGA14	0	1	3	2	0	1	0	0	0	0	0	1	0	1	0	1
Glyma11G236300	GmTGA15	1	1	2	1	1	0	1	0	0	2	0	1	1	1	1
Glyma12G088700	GmTGA16	0	1	2	1	0	0	0	0	0	1	0	1	1	1	1	1
Glyma12G184500	GmTGA17	3	1	3	1	1	1	1	0	1	2	1	0	1	1	1	1
Glyma13G085100	GmTGA18	3	1	1	2	1	0	1	0	0	2	0	0	1	0	1	1
Glyma13G193700	GmTGA19	1	1	2	1	1	0	1	0	0	2	0	1	1	1	1
Glyma13G316900	GmTGA20	1	1	3	1	0	1	1	0	0	1	1	0	0	1	1	1
Glyma14G167000	GmTGA21	0	1	1	1	1	0	0	0	0	0	0	1	1	0	0	1
Glyma15G232000	GmTGA22	1	1	3	1	1	0	1	0	0	1	0	1	1	1	1	0
Glyma18G020900	GmTGA23	1	1	2	2	1	0	1	0	0	2	1	0	1	0	1	0
Glyma19G130200	GmTGA24	0	1	3	2	1	0	1	0	0	0	0	1	0	1	1	1
Glyma19G145300	GmTGA25	3	1	1	2	0	0	0	1	0	2	0	1	0	0	0	0
Glyma20G113600	GmTGA26	1	0	1	2	1	1	0	0	0	0	0	1	1	0	1
Glyma20G246400	GmTGA27	3	0	3	1	1	0	0	1	0	2	0	1	1	1	1	1
